# Supplementary material for: Effect of Substrate-RF on Sub-200 nm Al0.7Sc0.3N Thin Films
Source: Micromachines (Basel). 2022 May 31;13(6):877. doi: 10.3390/mi13060877 (PMC9230010; doi:10.3390/mi13060877)
Supplement: Supplementary file 1 [file micromachines-13-00877-s001.zip]

Archive with 1 entries (1 files):
- micromachines-1740749-supplementary.pdf
